# Supplementary material for: 1-Diazo­naphthalen-2(1H)-one
Source: Acta Crystallogr Sect E Struct Rep Online. 2011 Jul 9;67(Pt 8):o1951. doi: 10.1107/S1600536811026377 (PMC3212336; doi:10.1107/S1600536811026377)
Supplement: Supplementary file 1 [file e-67-o1951-sup1.cif]

##############################################################################
#                                                                            #
# This CIF contains the data in a paper accepted for publication in          #
# Acta Crystallographica Section E. It conforms to the requirements of       #
# Notes for Authors for Acta Crystallographica Section E, and has been       #
# peer reviewed under the auspices of the IUCr Commission on Journals.       #
#                                                                            #
# Full details of the Crystallographic Information File format               #
# are given in the paper "The Crystallographic Information File (CIF):       #
# a New Standard Archive File for Crystallography" by S. R. Hall, F. H.      #
# Allen and I. D. Brown [Acta Cryst. (1991), A47, 655-685].                  #
#                                                                            #
# The current version of the core CIF dictionary is obtainable from          #
# ftp://ftp.iucr.org/pub/cif_core.dic.                                       #
#                                                                            #
# Software is freely available for graphical display of the structure(s)     #
# in this CIF. For information consult the CIF software page                 #
# http://www.iucr.org/resources/cif/software.                                #
#                                                                            #
# This file may be used for bona fide research purposes within the           #
# scientific community so long as proper attribution is given to the journal # 
# article from which it was obtained.                                        #
#                                                                            #
##############################################################################
data_global
_audit_creation_method     'by CrystalStructure 3.8'
_journal_date_recd_electronic     2011-06-20
_journal_date_accepted     2011-07-03
_journal_name_full     'Acta Crystallographica, Section E'
_journal_year     2011
_journal_volume     67
_journal_issue      8
_journal_page_first     o1951
_journal_page_last     o1951
_journal_paper_category     QO
_journal_coeditor_code     PV2420
_publ_contact_author_name     'Mitsuru Kitamura'
_publ_contact_author_address
;
1-1 Sensuicho, Tobata, Kitakyushu, Japan 804-8550
;
_publ_contact_author_email     'kita@che.kyutech.ac.jp'
_publ_contact_author_fax     '+81-93-884-3304'
_publ_contact_author_phone     '+81-93-884-3304'
_publ_section_title
;
1-Diazonaphthalen-2(1<i>H</i>)-one
;
loop_
    _publ_author_name
    _publ_author_footnote
    _publ_author_address
    'Kitamura, Mitsuru' ?
;
Department of Applied Chemistry, Kyushu Institute of Technology,
1-1 Sensuicho, Tobata, Kitakyushu 804-8550, Japan
;
    'Sakata, Rie' ?
;
Department of Applied Chemistry, Kyushu Institute of Technology,
1-1 Sensuicho, Tobata, Kitakyushu 804-8550, Japan
;
    'Matsumoto, Taisuke' ?
;
Institute for Materials Chemistry and Engineering, Kyushu University,
6-1, Kasugako-en, Kasuga 816-8580, Japan
;
_exptl_special_details
;
Physical data: IR (ATR) 2333, 2221, 2084, 1616,
1558, 1479, 1452, 1394, 1346, 1304, 1251, 1203, 819, 613 cm^-1^; ^1^H NMR \d
7.62 (d, 1H, <i>J</i> = 9.8 Hz) 7.57 (dd, 1H, <i>J</i> = 7.8, 1.2 Hz) 7.51
(ddd, 1H, <i>J</i> = 7.8, 7.8, 1.2 Hz), 7.28 (brd, 1H, J = 7.8 Hz), 7.27 (ddd,
J = 7.8, 7.8, 1.2 Hz), 6.65 (d, 1H, <i>J</i> = 9.8 Hz); ^13^C NMR \d 180.2,
140.2, 130.0, 129.7, 127.1, 125.9, 125.6, 124.7, 119.6, 77.2; Anal. Found: C,
70.76; H, 3.70; N, 16.39 %. Calcd for C~10~H~6~N~2~O: C, 70.58; H, 3.55; N,
16.46 %; mp 74--75 \%C (dec).
;
data_I
_chemical_name_systematic
;
1-Diazonaphthalen-2(1<i>H</i>)-one
;
_chemical_formula_moiety     'C10 H6 N2 O'
_chemical_formula_sum     'C10 H6 N2 O'
_chemical_formula_iupac     'C10 H6 N2 O'
_chemical_formula_weight     170.17
_chemical_melting_point     ?
_symmetry_cell_setting     orthorhombic
_symmetry_space_group_name_H-M     'P b c a'
_symmetry_space_group_name_Hall     '-P 2ac 2ab'
loop_
    _symmetry_equiv_pos_site_id
    _symmetry_equiv_pos_as_xyz
    1 '+X,+Y,+Z'
    2 '1/2-X,1/2+Y,+Z'
    3 '+X,1/2-Y,1/2+Z'
    4 '1/2-X,-Y,1/2+Z'
    5 '-X,-Y,-Z'
    6 '1/2+X,1/2-Y,-Z'
    7 '-X,1/2+Y,1/2-Z'
    8 '1/2+X,+Y,1/2-Z'
_cell_length_a     11.900(2)
_cell_length_b     9.1978(15)
_cell_length_c     14.521(3)
_cell_angle_alpha     90.0000
_cell_angle_beta     90.0000
_cell_angle_gamma     90.0000
_cell_volume     1589.4(5)
_cell_formula_units_Z     8
_cell_measurement_reflns_used     17442
_cell_measurement_theta_min     3.0
_cell_measurement_theta_max     68.2
_cell_measurement_temperature     123.1
_exptl_crystal_description     'prism'
_exptl_crystal_colour     'brown'
_exptl_crystal_size_max     0.50
_exptl_crystal_size_mid     0.40
_exptl_crystal_size_min     0.40
_exptl_crystal_density_diffrn     1.422
_exptl_crystal_density_meas     ?
_exptl_crystal_density_method     'not measured'
_exptl_crystal_F_000     704.00
_exptl_absorpt_coefficient_mu     0.783
_exptl_absorpt_correction_type     multi-scan
_exptl_absorpt_process_details
;
(ABSCOR; Higashi, 1995)
;
_exptl_absorpt_correction_T_min     0.566
_exptl_absorpt_correction_T_max     0.731
_diffrn_ambient_temperature     123
_diffrn_radiation_type     'Cu K\a'
_diffrn_radiation_wavelength     1.54187
_diffrn_measurement_device_type     'Rigaku R-AXIS RAPID'
_diffrn_measurement_method     \w
_diffrn_detector_area_resol_mean     5.00
_diffrn_reflns_number     18038
_diffrn_reflns_av_R_equivalents     0.018
_diffrn_reflns_theta_max     68.24
_diffrn_reflns_theta_full     68.24
_diffrn_measured_fraction_theta_max     0.999
_diffrn_measured_fraction_theta_full     0.999
_diffrn_reflns_limit_h_min     -14
_diffrn_reflns_limit_h_max     14
_diffrn_reflns_limit_k_min     -10
_diffrn_reflns_limit_k_max     10
_diffrn_reflns_limit_l_min     -17
_diffrn_reflns_limit_l_max     17
_refine_special_details
;
Refinement was performed using all reflections. The weighted <i>R</i>-factor
(<i>wR</i>) and goodness of fit (<i>S</i>) are based on <i>F</i>^2^.
<i>R</i>-factor (gt) are based on <i>F</i>. The threshold expression of
<i>F</i>^2^ > 2.0 \s(<i>F</i>^2^) is used only for calculating <i>R</i>-factor
(gt).
;
_reflns_number_total     1456
_reflns_number_gt     1359
_reflns_threshold_expression     F^2^>2\s(F^2^)
_refine_ls_structure_factor_coef     Fsqd
_refine_ls_R_factor_gt     0.0438
_refine_ls_wR_factor_ref     0.1192
_refine_ls_goodness_of_fit_ref     1.078
_refine_ls_number_reflns     1456
_refine_ls_number_parameters     119
_refine_ls_number_restraints     0
_refine_ls_hydrogen_treatment     refall
_refine_ls_weighting_scheme     calc
_refine_ls_weighting_details
            'w = 1/[\s^2^(Fo^2^)+(0.0661P)^2^+0.5878P] where P=(Fo^2^+2Fc^2^)/3'
_refine_ls_shift/su_max     0.0000
_refine_diff_density_max     0.29
_refine_diff_density_min     -0.13
_refine_ls_extinction_method     none
_refine_ls_extinction_coef     ?
loop_
    _atom_type_symbol
    _atom_type_description
    _atom_type_scat_dispersion_real
    _atom_type_scat_dispersion_imag
    _atom_type_scat_source
    'C' 'C' 0.018 0.009
;
International Tables for Crystallography
(1992, Vol. C, Tables 4.2.6.8 and 6.1.1.4)
;
    'H' 'H' 0.000 0.000
;
International Tables for Crystallography
(1992, Vol. C, Table 6.1.1.4)
;
    'O' 'O' 0.049 0.032
;
International Tables for Crystallography
(1992, Vol. C, Tables 4.2.6.8 and 6.1.1.4)
;
    'N' 'N' 0.031 0.018
;
International Tables for Crystallography
(1992, Vol. C, Tables 4.2.6.8 and 6.1.1.4)
;
_computing_data_collection     'PROCESS-AUTO (Rigaku, 1998)'
_computing_cell_refinement     'PROCESS-AUTO (Rigaku, 1998)'
_computing_data_reduction
                           'CrystalStructure (Rigaku Americas and Rigaku, 2007)'
_computing_structure_solution     'SIR2002 (Burla <i>et al.</i>, 2003)'
_computing_structure_refinement     'SHELXL97 (Sheldrick, 2008)'
_computing_molecular_graphics
             'ORTEP-3 (Farrugia, 1997) and Mercury (Macrae <i>et al.</i>, 2008)'
_computing_publication_material
;
CrystalStructure (Rigaku Americas and Rigaku, 2007) and publCIF (Westrip,
2010)
;
loop_
    _atom_site_type_symbol
    _atom_site_label
    _atom_site_fract_x
    _atom_site_fract_y
    _atom_site_fract_z
    _atom_site_U_iso_or_equiv
    _atom_site_adp_type
    _atom_site_calc_flag
    _atom_site_refinement_flags
    _atom_site_occupancy
    _atom_site_symmetry_multiplicity
    _atom_site_disorder_assembly
    _atom_site_disorder_group
    O O(1) 0.41204(11) 1.07612(13) 0.22608(7) 0.0476(3) Uani d . 1.00 1 . .
    N N(1) 0.55271(11) 0.89513(13) 0.31064(8) 0.0327(3) Uani d . 1.00 1 . .
    N N(2) 0.63438(13) 0.87983(16) 0.27341(9) 0.0441(3) Uani d . 1.00 1 . .
    C C(1) 0.45523(13) 0.92398(16) 0.35238(10) 0.0336(3) Uani d . 1.00 1 . .
    C C(2) 0.38659(14) 1.02931(17) 0.30396(11) 0.0390(4) Uani d . 1.00 1 . .
    C C(3) 0.28687(14) 1.07339(17) 0.35513(11) 0.0406(4) Uani d . 1.00 1 . .
    C C(4) 0.26340(13) 1.01769(18) 0.43965(12) 0.0419(4) Uani d . 1.00 1 . .
    C C(5) 0.33263(12) 0.91102(16) 0.48560(10) 0.0344(3) Uani d . 1.00 1 . .
    C C(6) 0.30613(13) 0.85591(18) 0.57389(11) 0.0389(4) Uani d . 1.00 1 . .
    C C(7) 0.37387(14) 0.75293(19) 0.61482(11) 0.0395(4) Uani d . 1.00 1 . .
    C C(8) 0.46903(13) 0.70173(19) 0.56895(11) 0.0388(4) Uani d . 1.00 1 . .
    C C(9) 0.49762(13) 0.75479(17) 0.48334(10) 0.0343(3) Uani d . 1.00 1 . .
    C C(10) 0.43117(12) 0.85986(16) 0.44128(10) 0.0310(3) Uani d . 1.00 1 . .
    H H(1) 0.2371 1.1427 0.3288 0.049 Uiso c R 1.00 1 . .
    H H(2) 0.1977 1.0508 0.4703 0.050 Uiso c R 1.00 1 . .
    H H(3) 0.2412 0.8901 0.6052 0.047 Uiso c R 1.00 1 . .
    H H(4) 0.3558 0.7168 0.6743 0.047 Uiso c R 1.00 1 . .
    H H(5) 0.5146 0.6295 0.5971 0.047 Uiso c R 1.00 1 . .
    H H(6) 0.5629 0.7195 0.4530 0.041 Uiso c R 1.00 1 . .
loop_
    _atom_site_aniso_label
    _atom_site_aniso_U_11
    _atom_site_aniso_U_22
    _atom_site_aniso_U_33
    _atom_site_aniso_U_12
    _atom_site_aniso_U_13
    _atom_site_aniso_U_23
    O(1) 0.0703(8) 0.0379(6) 0.0347(6) 0.0036(5) -0.0079(5) 0.0033(4)
    N(1) 0.0406(7) 0.0295(6) 0.0279(6) -0.0016(5) 0.0014(5) 0.0001(4)
    N(2) 0.0509(8) 0.0411(8) 0.0403(7) -0.0027(6) 0.0117(6) 0.0025(6)
    C(1) 0.0362(8) 0.0325(7) 0.0320(7) -0.0001(6) -0.0012(6) -0.0042(5)
    C(2) 0.0501(9) 0.0313(8) 0.0355(8) -0.0008(6) -0.0102(7) -0.0042(6)
    C(3) 0.0414(8) 0.0361(8) 0.0442(9) 0.0067(6) -0.0124(7) -0.0073(6)
    C(4) 0.0327(7) 0.0423(8) 0.0506(9) 0.0021(6) -0.0036(6) -0.0167(7)
    C(5) 0.0317(7) 0.0345(8) 0.0371(8) -0.0045(6) -0.0059(6) -0.0105(6)
    C(6) 0.0305(7) 0.0483(9) 0.0379(8) -0.0096(6) 0.0041(6) -0.0150(7)
    C(7) 0.0428(8) 0.0484(9) 0.0274(7) -0.0132(7) 0.0011(6) -0.0029(6)
    C(8) 0.0388(8) 0.0428(9) 0.0349(8) -0.0056(6) -0.0043(6) 0.0004(6)
    C(9) 0.0300(6) 0.0384(8) 0.0344(8) -0.0019(6) -0.0001(6) -0.0027(6)
    C(10) 0.0308(7) 0.0336(7) 0.0288(7) -0.0074(5) -0.0015(5) -0.0071(5)
_geom_special_details
;
All e.s.d.'s (except the e.s.d. in the dihedral angle between two l.s. planes)
are estimated using the full covariance mat- rix. The cell e.s.d.'s are taken
into account individually in the estimation of e.s.d.'s in distances, angles
and torsion angles; correlations between e.s.d.'s in cell parameters are only
used when they are defined by crystal symmetry. An approximate (isotropic)
treatment of cell e.s.d.'s is used for estimating e.s.d.'s involving l.s.
planes.
;
loop_
    _geom_bond_atom_site_label_1
    _geom_bond_atom_site_label_2
    _geom_bond_site_symmetry_1
    _geom_bond_site_symmetry_2
    _geom_bond_distance
    _geom_bond_publ_flag
    O(1) C(2) . . 1.2474(19) .
    N(1) N(2) . . 1.1210(19) .
    N(1) C(1) . . 1.3355(19) .
    C(1) C(2) . . 1.449(2) .
    C(1) C(10) . . 1.448(2) .
    C(2) C(3) . . 1.458(2) .
    C(3) C(4) . . 1.359(2) .
    C(4) C(5) . . 1.444(2) .
    C(5) C(6) . . 1.414(2) .
    C(5) C(10) . . 1.418(2) .
    C(6) C(7) . . 1.378(2) .
    C(7) C(8) . . 1.396(2) .
    C(8) C(9) . . 1.378(2) .
    C(9) C(10) . . 1.390(2) .
    C(3) H(1) . . 0.950 no
    C(4) H(2) . . 0.950 no
    C(6) H(3) . . 0.950 no
    C(7) H(4) . . 0.950 no
    C(8) H(5) . . 0.950 no
    C(9) H(6) . . 0.950 no
loop_
    _geom_angle_atom_site_label_1
    _geom_angle_atom_site_label_2
    _geom_angle_atom_site_label_3
    _geom_angle_site_symmetry_1
    _geom_angle_site_symmetry_2
    _geom_angle_site_symmetry_3
    _geom_angle
    _geom_angle_publ_flag
    N(2) N(1) C(1) . . . 175.50(14) .
    N(1) C(1) C(2) . . . 113.72(13) .
    N(1) C(1) C(10) . . . 119.70(13) .
    C(2) C(1) C(10) . . . 126.40(13) .
    O(1) C(2) C(1) . . . 122.26(14) .
    O(1) C(2) C(3) . . . 124.32(14) .
    C(1) C(2) C(3) . . . 113.42(13) .
    C(2) C(3) C(4) . . . 121.52(14) .
    C(3) C(4) C(5) . . . 123.78(14) .
    C(4) C(5) C(6) . . . 122.35(13) .
    C(4) C(5) C(10) . . . 119.17(13) .
    C(6) C(5) C(10) . . . 118.48(13) .
    C(5) C(6) C(7) . . . 120.45(14) .
    C(6) C(7) C(8) . . . 120.04(14) .
    C(7) C(8) C(9) . . . 120.75(15) .
    C(8) C(9) C(10) . . . 120.14(14) .
    C(1) C(10) C(5) . . . 115.66(12) .
    C(1) C(10) C(9) . . . 124.23(13) .
    C(5) C(10) C(9) . . . 120.11(13) .
    C(2) C(3) H(1) . . . 119.2 no
    C(4) C(3) H(1) . . . 119.2 no
    C(3) C(4) H(2) . . . 118.1 no
    C(5) C(4) H(2) . . . 118.1 no
    C(5) C(6) H(3) . . . 119.8 no
    C(7) C(6) H(3) . . . 119.8 no
    C(6) C(7) H(4) . . . 120.0 no
    C(8) C(7) H(4) . . . 120.0 no
    C(7) C(8) H(5) . . . 119.6 no
    C(9) C(8) H(5) . . . 119.6 no
    C(8) C(9) H(6) . . . 119.9 no
    C(10) C(9) H(6) . . . 119.9 no
loop_
    _geom_torsion_atom_site_label_1
    _geom_torsion_atom_site_label_2
    _geom_torsion_atom_site_label_3
    _geom_torsion_atom_site_label_4
    _geom_torsion_site_symmetry_1
    _geom_torsion_site_symmetry_2
    _geom_torsion_site_symmetry_3
    _geom_torsion_site_symmetry_4
    _geom_torsion
    _geom_torsion_publ_flag
    N(2) N(1) C(1) C(2) . . . . 29.7(19) ?
    N(2) N(1) C(1) C(10) . . . . -145.8(18) ?
    N(1) C(1) C(2) O(1) . . . . 7.0(2) ?
    N(1) C(1) C(2) C(3) . . . . -173.04(13) ?
    N(1) C(1) C(10) C(5) . . . . 172.20(13) ?
    N(1) C(1) C(10) C(9) . . . . -7.8(2) ?
    C(2) C(1) C(10) C(5) . . . . -2.6(2) ?
    C(2) C(1) C(10) C(9) . . . . 177.38(15) ?
    C(10) C(1) C(2) O(1) . . . . -177.92(14) ?
    C(10) C(1) C(2) C(3) . . . . 2.1(2) ?
    O(1) C(2) C(3) C(4) . . . . 179.61(15) ?
    C(1) C(2) C(3) C(4) . . . . -0.4(2) ?
    C(2) C(3) C(4) C(5) . . . . -0.6(2) ?
    C(3) C(4) C(5) C(6) . . . . 179.60(15) ?
    C(3) C(4) C(5) C(10) . . . .  0.0(2) ?
    C(4) C(5) C(6) C(7) . . . . 179.26(15) ?
    C(4) C(5) C(10) C(1) . . . . 1.5(2) ?
    C(4) C(5) C(10) C(9) . . . . -178.53(14) ?
    C(6) C(5) C(10) C(1) . . . . -178.15(13) ?
    C(6) C(5) C(10) C(9) . . . . 1.8(2) ?
    C(10) C(5) C(6) C(7) . . . . -1.1(2) ?
    C(5) C(6) C(7) C(8) . . . . -0.3(2) ?
    C(6) C(7) C(8) C(9) . . . . 1.1(2) ?
    C(7) C(8) C(9) C(10) . . . . -0.4(2) ?
    C(8) C(9) C(10) C(1) . . . . 178.89(14) ?
    C(8) C(9) C(10) C(5) . . . . -1.1(2) ?
loop_
    _geom_hbond_atom_site_label_d
    _geom_hbond_atom_site_label_h
    _geom_hbond_atom_site_label_a
    _geom_hbond_site_symmetry_d
    _geom_hbond_site_symmetry_h
    _geom_hbond_site_symmetry_a
    _geom_hbond_distance_dh
    _geom_hbond_distance_ha
    _geom_hbond_distance_da
    _geom_hbond_angle_dha
    _geom_hbond_publ_flag
    C6 H3 O1 1_555 1_555 4_575 0.95 2.55 3.466(2) 162 yes
