# Supplementary material for: 1-Diazo­naphthalen-2(1H)-one
Source: Acta Crystallogr Sect E Struct Rep Online. 2011 Jul 9;67(Pt 8):o1951. doi: 10.1107/S1600536811026377 (PMC3212336; doi:10.1107/S1600536811026377)
Supplement: Supplementary file 2 [file e-67-o1951-Isup2.hkl]

# 
# h,k,l, Fc-squared, Fo-squared, sigma(Fo-squared) and status flag 
# 
data_I
_shelx_title '  pr0909c' 
_shelx_refln_list_code          4 
_shelx_F_calc_maximum      117.88 
_exptl_crystal_F_000       704.00 
_reflns_d_resolution_high  0.8301 
 
loop_ 
 _symmetry_equiv_pos_as_xyz 
 'x, y, z' 
 '-x+1/2, y+1/2, z' 
 'x, -y+1/2, z+1/2' 
 '-x+1/2, -y, z+1/2' 
 '-x, -y, -z' 
 'x-1/2, -y-1/2, -z' 
 '-x, y-1/2, -z-1/2' 
 'x-1/2, y, -z-1/2' 
 
_cell_length_a    11.9002 
_cell_length_b     9.1978 
_cell_length_c    14.5212 
_cell_angle_alpha  90.000 
_cell_angle_beta   90.000 
_cell_angle_gamma  90.000 
 
_shelx_F_squared_multiplier     1.000 
 
loop_ 
 _refln_index_h 
 _refln_index_k 
 _refln_index_l 
 _refln_F_squared_calc 
 _refln_F_squared_meas 
 _refln_F_squared_sigma 
 _refln_observed_status 
   2   0   0     4537.59     4724.51     19.29 o 
   4   0   0        7.11        3.74      0.33 o 
   6   0   0      379.21      336.52      3.11 o 
   8   0   0        7.12       13.29      1.37 o 
  10   0   0       56.14       58.72      3.53 o 
  12   0   0      126.18      141.12      5.31 o 
  14   0   0        2.81        4.98      1.53 o 
   2   1   0     1590.02     2039.45      4.96 o 
   4   1   0      155.85      153.58      0.99 o 
   6   1   0      527.99      526.76      3.26 o 
   8   1   0      564.61      549.14      6.25 o 
  10   1   0        0.83        1.07      1.12 o 
  12   1   0      103.20      104.52      3.29 o 
  14   1   0        3.98        5.12      1.28 o 
   0   2   0     2612.98     3004.47     15.16 o 
   2   2   0     6607.21     7398.69     19.03 o 
   4   2   0      163.07      170.19      1.31 o 
   6   2   0     3179.51     3248.88     13.49 o 
   8   2   0      213.56      208.50      3.55 o 
  10   2   0       85.94       88.65      3.00 o 
  12   2   0        0.08        0.29      0.87 o 
  14   2   0       61.05       72.95      2.26 o 
   2   3   0     8082.61     8509.31     19.02 o 
   4   3   0     1367.16     1382.17      8.51 o 
   6   3   0      510.52      456.24      3.11 o 
   8   3   0      457.06      429.48      5.75 o 
  10   3   0     1047.13     1005.59     14.28 o 
  12   3   0        6.41        9.06      1.89 o 
   0   4   0     2695.36     2723.35     13.55 o 
   2   4   0        0.96        1.06      0.20 o 
   4   4   0      474.26      477.01      3.04 o 
   6   4   0       37.89       38.25      1.12 o 
   8   4   0     2989.71     3047.34     43.53 o 
  10   4   0      182.19      179.42      4.93 o 
  12   4   0       26.96       28.56      1.97 o 
   2   5   0      238.54      238.02      1.68 o 
   4   5   0        0.40        1.68      0.44 o 
   6   5   0      438.34      424.15      5.42 o 
   8   5   0     1339.14     1340.09     18.68 o 
  10   5   0      105.92      111.69      3.87 o 
  12   5   0        0.65        3.84      1.26 o 
   0   6   0     4697.60     4818.12     49.40 o 
   2   6   0      956.78      972.62      7.78 o 
   4   6   0       74.92       74.81      2.28 o 
   6   6   0       92.96       97.55      3.09 o 
   8   6   0        4.84        5.92      1.15 o 
  10   6   0        0.05        1.56      1.13 o 
  12   6   0        9.32        6.18      1.15 o 
   2   7   0       20.62       24.05      1.48 o 
   4   7   0      234.19      221.50      4.26 o 
   6   7   0      267.75      275.10      5.17 o 
   8   7   0       88.33       81.39      2.91 o 
  10   7   0       20.81       16.91      3.02 o 
   0   8   0      251.39      261.92      6.43 o 
   2   8   0        0.01        0.76      0.60 o 
   4   8   0       44.09       52.83      2.47 o 
   6   8   0        9.15       13.98      1.47 o 
   8   8   0      184.18      183.02      4.60 o 
   2   9   0       10.43       14.02      1.43 o 
   4   9   0       10.02       11.49      1.20 o 
   6   9   0       22.98       29.62      1.61 o 
   8   9   0      266.24      290.28      5.74 o 
   0  10   0        0.57        1.07      2.10 o 
   2  10   0        1.81        2.65      1.03 o 
   4  10   0        7.48        7.86      1.07 o 
   6  10   0        0.26       -0.12      0.46 o 
   1   1   1     6962.72     7477.62     16.68 o 
   2   1   1     3275.64     4008.97      7.29 o 
   3   1   1     2993.28     3448.52      7.96 o 
   4   1   1      927.80     1010.22      4.32 o 
   5   1   1      595.82      583.76      2.35 o 
   6   1   1       72.11       67.96      0.56 o 
   7   1   1      663.01      623.99      3.12 o 
   8   1   1      930.63      835.37      5.52 o 
   9   1   1       64.62       67.27      1.75 o 
  10   1   1       14.63       16.73      1.29 o 
  11   1   1       64.29       73.96      2.16 o 
  12   1   1       15.03       19.68      1.30 o 
  13   1   1       14.83       14.76      1.08 o 
  14   1   1       41.82       42.61      1.94 o 
   0   2   1     1015.63      799.46      2.92 o 
   1   2   1     1549.08     1896.01      4.75 o 
   2   2   1     6764.45     7737.48     15.99 o 
   3   2   1      566.58      632.35      3.47 o 
   4   2   1       26.41       27.24      0.30 o 
   5   2   1      105.38      106.04      0.59 o 
   6   2   1      403.31      321.06      1.52 o 
   7   2   1      438.81      422.61      2.26 o 
   8   2   1        9.06       11.22      0.70 o 
   9   2   1      388.30      373.49      3.99 o 
  10   2   1     1084.01     1087.14      8.81 o 
  11   2   1      162.29      174.75      3.47 o 
  12   2   1       80.53       86.82      2.39 o 
  13   2   1        4.36        3.93      0.92 o 
  14   2   1        0.23        0.25      0.57 o 
   1   3   1       39.38       49.29      0.43 o 
   2   3   1     3261.91     3675.84      8.99 o 
   3   3   1      459.82      418.12      1.32 o 
   4   3   1       82.81       81.59      0.54 o 
   5   3   1       21.40       17.39      0.36 o 
   6   3   1      109.39       82.99      0.81 o 
   7   3   1      104.74      102.23      1.18 o 
   8   3   1       47.94       42.36      1.39 o 
   9   3   1      280.25      277.15      4.03 o 
  10   3   1       88.55       97.55      2.61 o 
  11   3   1      142.58      139.44      3.97 o 
  12   3   1        0.52        1.04      0.76 o 
  13   3   1        0.29       -0.04      0.56 o 
   0   4   1     1776.90     1829.51      9.88 o 
   1   4   1      246.12      199.65      0.91 o 
   2   4   1      146.84      136.02      0.79 o 
   3   4   1      592.40      591.81      3.28 o 
   4   4   1      246.14      246.11      1.24 o 
   5   4   1       15.83       12.58      0.50 o 
   6   4   1      471.05      411.30      2.72 o 
   7   4   1      344.77      318.16      3.14 o 
   8   4   1      117.54      114.85      2.10 o 
   9   4   1      134.40      142.66      2.89 o 
  10   4   1      301.42      311.81      4.89 o 
  11   4   1        1.17        0.66      0.89 o 
  12   4   1       12.74       16.58      1.26 o 
  13   4   1       83.08       89.96      1.97 o 
   1   5   1     1495.82     1475.23      5.35 o 
   2   5   1      199.97      197.10      1.16 o 
   3   5   1        1.08        1.61      0.26 o 
   4   5   1       18.69       25.00      0.57 o 
   5   5   1      165.81      153.21      1.75 o 
   6   5   1       56.41       56.64      1.40 o 
   7   5   1       16.83       20.58      1.04 o 
   8   5   1      155.77      154.09      2.38 o 
   9   5   1      368.77      350.11      4.77 o 
  10   5   1      108.12      108.60      2.81 o 
  11   5   1        2.92        4.64      1.12 o 
  12   5   1        3.64        6.44      0.94 o 
   0   6   1     1995.14     1919.92     12.27 o 
   1   6   1      693.28      704.95      3.91 o 
   2   6   1       28.50       21.66      0.68 o 
   3   6   1       11.18        9.80      0.69 o 
   4   6   1      584.99      582.78      5.06 o 
   5   6   1      158.93      158.46      2.43 o 
   6   6   1      162.38      161.49      2.47 o 
   7   6   1        7.35        7.36      0.91 o 
   8   6   1       59.15       63.39      1.58 o 
   9   6   1        8.90        8.28      0.95 o 
  10   6   1       19.58       21.43      1.24 o 
  11   6   1        4.63        4.33      0.98 o 
  12   6   1        6.94        7.21      0.98 o 
   1   7   1       92.08       95.46      1.63 o 
   2   7   1      695.51      661.18      4.74 o 
   3   7   1       13.65       15.55      0.91 o 
   4   7   1       12.64        9.63      0.96 o 
   5   7   1       43.89       47.69      1.57 o 
   6   7   1      116.29      114.07      2.38 o 
   7   7   1      139.21      134.70      2.54 o 
   8   7   1        3.49        6.48      0.97 o 
   9   7   1        0.88        1.53      0.59 o 
  10   7   1       12.81       11.68      1.23 o 
  11   7   1        0.69        2.59      0.90 o 
   0   8   1      362.42      375.38      5.97 o 
   1   8   1       35.22       33.29      1.27 o 
   2   8   1       51.49       46.21      1.33 o 
   3   8   1       36.36       36.38      1.31 o 
   4   8   1        0.10        1.61      0.68 o 
   5   8   1       87.17       88.83      2.09 o 
   6   8   1        1.01        2.15      0.75 o 
   7   8   1       47.43       49.04      1.56 o 
   8   8   1        3.10        4.46      0.72 o 
   9   8   1       60.67       63.49      2.47 o 
   1   9   1        2.94        4.00      0.73 o 
   2   9   1      248.95      246.83      4.48 o 
   3   9   1        4.47        4.53      0.84 o 
   4   9   1       64.86       67.19      1.58 o 
   5   9   1        2.06        2.74      0.67 o 
   6   9   1        4.87        4.15      0.75 o 
   7   9   1       13.84       12.77      0.81 o 
   8   9   1        3.14        1.52      0.45 o 
   0  10   1       48.42       45.96      2.87 o 
   1  10   1       18.41       18.71      1.38 o 
   2  10   1        0.62        0.95      0.66 o 
   3  10   1        7.36        8.64      0.86 o 
   4  10   1       14.84       16.91      0.88 o 
   5  10   1        0.46        0.56      0.45 o 
   6  10   1        7.35        8.71      0.69 o 
   0   0   2      272.99      295.75      1.79 o 
   1   0   2      157.89      193.56      1.05 o 
   2   0   2      997.72     1127.13      4.92 o 
   3   0   2     3053.80     3347.88     11.53 o 
   4   0   2    11646.67    12250.34     35.96 o 
   5   0   2     1558.90     1675.08      7.25 o 
   6   0   2     3009.48     3379.01     14.67 o 
   7   0   2      198.32      179.70      1.98 o 
   8   0   2       35.54       38.94      1.68 o 
   9   0   2       22.41       23.82      1.73 o 
  10   0   2       21.84       21.53      1.92 o 
  11   0   2       92.06       97.61      3.36 o 
  12   0   2      505.15      505.06      7.28 o 
  13   0   2        0.09       -0.16      0.91 o 
  14   0   2        2.57        1.64      0.92 o 
   1   1   2        3.25        9.64      0.24 o 
   2   1   2    13896.76    14782.95     31.46 o 
   3   1   2     2759.14     3185.15      8.94 o 
   4   1   2      399.98      396.40      1.88 o 
   5   1   2      493.92      495.05      1.71 o 
   6   1   2      170.42      192.86      1.13 o 
   7   1   2      242.06      257.55      1.76 o 
   8   1   2       73.76       80.60      1.28 o 
   9   1   2      455.45      457.04      4.64 o 
  10   1   2        3.85        4.09      0.87 o 
  11   1   2        1.55        2.16      0.80 o 
  12   1   2        1.24        1.17      0.80 o 
  13   1   2      130.17      125.73      2.66 o 
  14   1   2        4.31        3.95      0.97 o 
   0   2   2    10007.74    10747.25     22.82 o 
   1   2   2     8724.76     9670.21     15.84 o 
   2   2   2    11023.62    12450.61     25.12 o 
   3   2   2       79.34      117.84      0.51 o 
   4   2   2       36.36       29.95      0.36 o 
   5   2   2       39.80       38.90      0.42 o 
   6   2   2        2.13        5.26      0.31 o 
   7   2   2       19.97       13.86      0.47 o 
   8   2   2       43.28       36.33      1.07 o 
   9   2   2      350.48      363.17      3.76 o 
  10   2   2      299.47      286.67      4.08 o 
  11   2   2      166.54      177.32      3.52 o 
  12   2   2       18.28       18.27      1.22 o 
  13   2   2        6.71        8.97      1.09 o 
  14   2   2       17.48       15.55      1.35 o 
   1   3   2     6706.31     7500.95     12.93 o 
   2   3   2    12403.51    13707.92     34.47 o 
   3   3   2      586.80      614.71      1.72 o 
   4   3   2       62.31       36.32      0.41 o 
   5   3   2     1397.61     1441.83      6.71 o 
   6   3   2       80.04       84.57      0.88 o 
   7   3   2       44.49       41.92      0.95 o 
   8   3   2       67.47       72.98      1.72 o 
   9   3   2      705.05      687.00      6.68 o 
  10   3   2      256.74      260.22      4.00 o 
  11   3   2      200.45      191.54      3.76 o 
  12   3   2       14.66       17.86      1.39 o 
  13   3   2       47.34       47.32      1.74 o 
   0   4   2     2692.95     2844.37     12.48 o 
   1   4   2      213.63      205.74      0.93 o 
   2   4   2      862.79      832.59      2.53 o 
   3   4   2      476.92      515.31      1.89 o 
   4   4   2      561.63      596.17      2.54 o 
   5   4   2       33.62       27.63      0.51 o 
   6   4   2        0.59        1.34      0.32 o 
   7   4   2        4.47        6.62      0.71 o 
   8   4   2      632.61      615.78      5.86 o 
   9   4   2       10.65        8.15      1.14 o 
  10   4   2       40.08       38.78      1.88 o 
  11   4   2        0.01        1.12      0.87 o 
  12   4   2        2.88        1.71      0.81 o 
  13   4   2       12.05       14.25      1.10 o 
   1   5   2       93.09      102.49      0.77 o 
   2   5   2       13.96       18.19      0.54 o 
   3   5   2      437.17      423.98      2.44 o 
   4   5   2        9.98        6.36      0.42 o 
   5   5   2      390.60      370.49      3.09 o 
   6   5   2      166.33      160.36      2.10 o 
   7   5   2        1.07        3.03      0.67 o 
   8   5   2       33.81       39.01      2.75 o 
   9   5   2      157.91      158.66      3.10 o 
  10   5   2        4.59        3.96      0.96 o 
  11   5   2      153.92      145.30      3.73 o 
  12   5   2       79.16       88.04      2.06 o 
   0   6   2      613.66      532.20      4.97 o 
   1   6   2       14.79       19.93      0.61 o 
   2   6   2       23.80       19.85      0.63 o 
   3   6   2      451.93      442.33      3.48 o 
   4   6   2        0.09        0.56      0.47 o 
   5   6   2        6.87        6.64      0.78 o 
   6   6   2     1169.11     1151.69      8.63 o 
   7   6   2      524.90      537.76      5.36 o 
   8   6   2      211.37      221.60      3.08 o 
   9   6   2       44.10       41.41      1.63 o 
  10   6   2       51.95       43.95      1.74 o 
  11   6   2       47.18       55.27      2.26 o 
   1   7   2      396.78      365.10      3.49 o 
   2   7   2      309.16      312.36      2.88 o 
   3   7   2       80.05       71.59      1.62 o 
   4   7   2        2.21        3.38      0.74 o 
   5   7   2        8.07        8.61      0.88 o 
   6   7   2       20.90       24.37      1.43 o 
   7   7   2       34.12       31.54      1.40 o 
   8   7   2       27.25       27.87      1.23 o 
   9   7   2       14.63       15.46      1.03 o 
  10   7   2        7.23       10.32      0.86 o 
   0   8   2      167.50      169.49      3.34 o 
   1   8   2      166.27      164.25      2.36 o 
   2   8   2       18.94       20.72      1.04 o 
   3   8   2        0.06        1.20      0.63 o 
   4   8   2      121.98      127.39      2.33 o 
   5   8   2       16.05       17.41      1.20 o 
   6   8   2       66.17       71.99      1.83 o 
   7   8   2       17.71       18.82      1.07 o 
   8   8   2        0.15        0.44      0.48 o 
   9   8   2        3.73        3.24      0.74 o 
   1   9   2       71.43       74.99      2.48 o 
   2   9   2        0.09        0.67      0.53 o 
   3   9   2       56.18       56.49      1.63 o 
   4   9   2        6.08        4.33      0.79 o 
   5   9   2       45.86       40.31      1.36 o 
   6   9   2       42.50       44.76      1.32 o 
   7   9   2        4.24        3.65      0.63 o 
   8   9   2        6.67        5.46      0.69 o 
   0  10   2       61.54       67.23      3.23 o 
   1  10   2        3.97        7.08      0.92 o 
   2  10   2      111.02      110.45      2.26 o 
   3  10   2       63.55       66.24      1.66 o 
   4  10   2       10.32       12.66      1.17 o 
   5  10   2      132.88      134.59      2.33 o 
   1   1   3     3200.45     3326.41      8.51 o 
   2   1   3       79.71       73.97      0.56 o 
   3   1   3      416.69      436.67      1.35 o 
   4   1   3        3.36        6.55      0.19 o 
   5   1   3        1.16        2.77      0.17 o 
   6   1   3      531.38      515.37      2.27 o 
   7   1   3       68.82       69.15      0.81 o 
   8   1   3      307.28      264.67      2.51 o 
   9   1   3       24.44       23.11      1.10 o 
  10   1   3      160.77      156.73      2.58 o 
  11   1   3      427.11      445.31      4.92 o 
  12   1   3      397.95      414.26      4.58 o 
  13   1   3      203.36      209.80      7.38 o 
  14   1   3       11.48        9.01      1.12 o 
   0   2   3        6.87       21.45      0.32 o 
   1   2   3     5147.72     5829.48     14.42 o 
   2   2   3     7741.56     8658.21     15.90 o 
   3   2   3       16.36        5.92      0.27 o 
   4   2   3        7.22       14.74      0.33 o 
   5   2   3      176.25      181.70      1.00 o 
   6   2   3      696.43      654.36      2.59 o 
   7   2   3      129.30      128.33      1.16 o 
   8   2   3       92.77       81.71      1.39 o 
   9   2   3       22.79       21.94      1.19 o 
  10   2   3        3.46        4.61      1.02 o 
  11   2   3       33.96       31.58      1.58 o 
  12   2   3      156.40      164.21      3.00 o 
  13   2   3       33.71       40.17      1.71 o 
   1   3   3       78.51      102.78      0.55 o 
   2   3   3     1467.50     1486.89      5.59 o 
   3   3   3      172.11      208.88      1.18 o 
   4   3   3     2986.55     3441.29     12.58 o 
   5   3   3       30.12       22.77      0.48 o 
   6   3   3      186.94      172.59      1.27 o 
   7   3   3        4.35        4.24      0.51 o 
   8   3   3      155.68      146.31      2.33 o 
   9   3   3       24.44       22.81      1.35 o 
  10   3   3        1.02        1.26      0.79 o 
  11   3   3       34.48       33.75      1.78 o 
  12   3   3        4.27        3.55      0.92 o 
  13   3   3        3.15        5.25      0.81 o 
   0   4   3       45.07       38.91      0.67 o 
   1   4   3      486.26      497.66      1.81 o 
   2   4   3        1.41        3.18      0.24 o 
   3   4   3      255.89      238.18      1.17 o 
   4   4   3     1561.76     1564.91      5.53 o 
   5   4   3      364.70      404.31      2.18 o 
   6   4   3       16.82        8.50      0.53 o 
   7   4   3       15.12       15.25      0.78 o 
   8   4   3       39.01       33.43      1.39 o 
   9   4   3        0.06        0.52      0.64 o 
  10   4   3       91.82       96.92      2.62 o 
  11   4   3       20.32       20.53      1.61 o 
  12   4   3       26.26       24.25      1.43 o 
  13   4   3        0.00        0.07      0.44 o 
   1   5   3      129.65      101.12      0.79 o 
   2   5   3      143.14      146.05      1.00 o 
   3   5   3      401.90      418.16      2.23 o 
   4   5   3       79.06       65.21      1.01 o 
   5   5   3      111.22      115.31      1.90 o 
   6   5   3      206.21      184.00      2.35 o 
   7   5   3      188.03      194.96      2.65 o 
   8   5   3       53.85       58.85      1.79 o 
   9   5   3        0.88        1.31      0.68 o 
  10   5   3       15.36       12.59      1.17 o 
  11   5   3      260.26      260.51      5.17 o 
  12   5   3       39.65       48.74      1.43 o 
   0   6   3      847.44      804.85      7.67 o 
   1   6   3      109.31       95.76      1.14 o 
   2   6   3      129.27      134.80      1.37 o 
   3   6   3      155.23      170.05      1.81 o 
   4   6   3      152.58      146.76      2.07 o 
   5   6   3      153.52      155.39      2.83 o 
   6   6   3      156.28      170.87      2.69 o 
   7   6   3      191.05      185.80      2.69 o 
   8   6   3       10.81       16.19      1.10 o 
   9   6   3        8.11        8.16      1.00 o 
  10   6   3       24.03       25.76      1.33 o 
  11   6   3       73.24       75.20      1.81 o 
   1   7   3       33.54       32.95      1.16 o 
   2   7   3      100.02       91.97      1.50 o 
   3   7   3      106.94      114.00      2.08 o 
   4   7   3      236.46      249.61      3.37 o 
   5   7   3      142.21      147.01      2.58 o 
   6   7   3      281.43      303.17      3.84 o 
   7   7   3      277.54      276.29      3.47 o 
   8   7   3      101.97      100.14      2.30 o 
   9   7   3        0.43        0.60      0.55 o 
  10   7   3       31.98       38.18      1.77 o 
   0   8   3       78.48       89.83      2.75 o 
   1   8   3       38.96       35.84      1.30 o 
   2   8   3       38.81       40.26      1.44 o 
   3   8   3      131.35      121.36      2.36 o 
   4   8   3       95.47      104.70      2.19 o 
   5   8   3        6.49        6.94      0.90 o 
   6   8   3        9.30        8.35      0.99 o 
   7   8   3       84.86       85.48      1.82 o 
   8   8   3        1.73        2.05      0.59 o 
   9   8   3        0.33        0.76      0.54 o 
   1   9   3       24.47       27.95      1.25 o 
   2   9   3      138.00      139.01      2.23 o 
   3   9   3       13.70       11.96      1.03 o 
   4   9   3       18.00       17.48      1.05 o 
   5   9   3       60.98       55.28      1.51 o 
   6   9   3        0.73        1.37      0.55 o 
   7   9   3        1.05        0.93      0.50 o 
   0  10   3      142.32      143.70      8.73 o 
   1  10   3        0.44        1.39      0.74 o 
   2  10   3        9.46        8.31      0.79 o 
   3  10   3      367.07      373.29      8.00 o 
   4  10   3        3.41        2.89      0.54 o 
   5  10   3       22.37       19.41      1.01 o 
   0   0   4     1645.22     1619.26     18.50 o 
   1   0   4      282.56      174.43      1.02 o 
   2   0   4     1294.02     1461.71      4.39 o 
   3   0   4     1346.26     1551.01      6.68 o 
   4   0   4     1600.60     1607.67      8.36 o 
   5   0   4      706.44      619.91      4.55 o 
   6   0   4      202.22      222.56      2.07 o 
   7   0   4      257.98      277.48      2.91 o 
   8   0   4      115.11       97.55      2.18 o 
   9   0   4        0.05        0.67      0.66 o 
  10   0   4       72.74       78.73      2.56 o 
  11   0   4     1560.88     1614.73     15.26 o 
  12   0   4      787.17      836.19     12.24 o 
  13   0   4        8.94       10.91      1.79 o 
   1   1   4     2087.12     2284.13      6.23 o 
   2   1   4     3676.83     3967.63     11.52 o 
   3   1   4        1.03        2.66      0.15 o 
   4   1   4      772.55      713.37      2.19 o 
   5   1   4      141.06      169.60      0.97 o 
   6   1   4      611.03      635.36      2.86 o 
   7   1   4        5.74        5.63      0.41 o 
   8   1   4        1.73        0.73      0.46 o 
   9   1   4       33.92       28.48      1.08 o 
  10   1   4      126.64      114.85      2.26 o 
  11   1   4      127.83      119.45      2.33 o 
  12   1   4        0.12        0.63      0.67 o 
  13   1   4      236.48      218.85      3.64 o 
   0   2   4      498.05      533.08      3.31 o 
   1   2   4      873.96      932.86      3.33 o 
   2   2   4      481.76      458.22      1.56 o 
   3   2   4      178.62      172.37      0.82 o 
   4   2   4     4187.57     4659.66     12.49 o 
   5   2   4      785.89      749.36      2.79 o 
   6   2   4      181.88      173.96      1.28 o 
   7   2   4       46.50       46.69      0.80 o 
   8   2   4        1.55        1.27      0.48 o 
   9   2   4       82.26       81.55      1.96 o 
  10   2   4       19.55       17.90      1.37 o 
  11   2   4       37.65       37.25      1.66 o 
  12   2   4        6.44        7.65      1.03 o 
  13   2   4       37.47       38.95      1.51 o 
   1   3   4     1544.62     1564.39      5.04 o 
   2   3   4       43.76       26.98      0.38 o 
   3   3   4      490.07      482.94      2.39 o 
   4   3   4     3175.02     3664.26     12.25 o 
   5   3   4        1.67        2.54      0.28 o 
   6   3   4        4.27        3.18      0.39 o 
   7   3   4       78.34       86.58      1.43 o 
   8   3   4        0.62        0.77      0.55 o 
   9   3   4       41.07       39.59      1.37 o 
  10   3   4        2.12        3.97      0.91 o 
  11   3   4       17.52       16.64      1.38 o 
  12   3   4        3.73        3.18      0.88 o 
  13   3   4        0.42        1.56      0.58 o 
   0   4   4      422.59      447.85      2.42 o 
   1   4   4       28.63       34.47      0.43 o 
   2   4   4      193.93      178.89      1.02 o 
   3   4   4     6902.89     7928.44     22.20 o 
   4   4   4     3270.37     3530.66     15.10 o 
   5   4   4       11.87       15.65      0.51 o 
   6   4   4       12.03       13.15      0.64 o 
   7   4   4        7.85        8.93      0.79 o 
   8   4   4       17.43       22.58      1.15 o 
   9   4   4       17.71       17.52      1.20 o 
  10   4   4      156.36      174.39      3.22 o 
  11   4   4       50.85       54.42      1.86 o 
  12   4   4       29.49       27.31      1.47 o 
   1   5   4        0.24        2.14      0.29 o 
   2   5   4      178.45      162.48      1.11 o 
   3   5   4      524.74      555.38      2.85 o 
   4   5   4     1056.06     1075.50      5.83 o 
   5   5   4      440.99      435.44      3.91 o 
   6   5   4      127.47      130.47      2.08 o 
   7   5   4      231.59      230.06      2.90 o 
   8   5   4        0.16        0.78      0.61 o 
   9   5   4      120.23      119.71      2.31 o 
  10   5   4        0.46        1.72      0.85 o 
  11   5   4       63.06       56.67      1.70 o 
  12   5   4        0.11        2.38      0.64 o 
   0   6   4       89.87      100.85      2.30 o 
   1   6   4       19.78       24.38      0.76 o 
   2   6   4      111.26      104.46      1.71 o 
   3   6   4      407.12      387.57      3.26 o 
   4   6   4       11.45       16.44      0.88 o 
   5   6   4      113.28      109.26      1.90 o 
   6   6   4      175.94      165.10      2.43 o 
   7   6   4       48.44       55.00      1.49 o 
   8   6   4        0.76        1.95      0.75 o 
   9   6   4       30.94       31.71      1.30 o 
  10   6   4       75.91       74.26      2.07 o 
  11   6   4       13.03       17.38      1.18 o 
   1   7   4      229.82      233.62      3.02 o 
   2   7   4      101.65      105.72      2.09 o 
   3   7   4       33.92       33.13      1.29 o 
   4   7   4       57.66       64.58      1.76 o 
   5   7   4      351.75      355.27      4.18 o 
   6   7   4       88.18       73.60      1.65 o 
   7   7   4        3.61        1.55      0.59 o 
   8   7   4        6.05        3.26      0.72 o 
   9   7   4       16.29       18.69      1.08 o 
  10   7   4       68.95       63.47      2.80 o 
   0   8   4      124.56      128.93      3.42 o 
   1   8   4       52.96       53.75      1.47 o 
   2   8   4       13.95       19.46      1.18 o 
   3   8   4       59.85       58.09      1.61 o 
   4   8   4      264.11      288.90      3.74 o 
   5   8   4      285.71      299.51      3.57 o 
   6   8   4       54.49       65.06      1.66 o 
   7   8   4       35.09       30.19      1.18 o 
   8   8   4        9.49       10.91      0.96 o 
   9   8   4       78.12       83.55      2.92 o 
   1   9   4      494.12      465.26      5.35 o 
   2   9   4       48.38       51.01      1.68 o 
   3   9   4      387.31      383.49      4.96 o 
   4   9   4      376.81      376.41      5.38 o 
   5   9   4      205.56      205.99      5.60 o 
   6   9   4       46.69       47.79      1.31 o 
   7   9   4        2.07        2.12      0.67 o 
   0  10   4       33.69       28.34      4.31 o 
   1  10   4       61.07       53.73      2.61 o 
   2  10   4       90.49       88.55      2.39 o 
   3  10   4        4.38        6.71      0.88 o 
   4  10   4       78.08       82.73      2.00 o 
   5  10   4        8.04        5.90      0.83 o 
   1   1   5     1577.16     1583.26      4.93 o 
   2   1   5       15.21       19.32      0.28 o 
   3   1   5       93.10       70.14      0.41 o 
   4   1   5     1387.56     1389.75      7.72 o 
   5   1   5       42.18       43.78      0.56 o 
   6   1   5       29.51       28.04      0.51 o 
   7   1   5      658.57      628.93      3.70 o 
   8   1   5       60.54       56.82      1.28 o 
   9   1   5       88.75       86.56      1.55 o 
  10   1   5      198.47      184.03      2.56 o 
  11   1   5       40.03       37.01      1.41 o 
  12   1   5       37.74       29.93      1.65 o 
  13   1   5       29.78       32.74      1.60 o 
   0   2   5      152.43      172.49      1.06 o 
   1   2   5      515.61      462.84      1.33 o 
   2   2   5      244.96      237.52      0.89 o 
   3   2   5      252.47      232.10      1.26 o 
   4   2   5       95.00       93.21      0.68 o 
   5   2   5       68.54       81.00      0.73 o 
   6   2   5      108.24       82.54      0.81 o 
   7   2   5       28.12       18.59      0.67 o 
   8   2   5      155.18      150.51      2.05 o 
   9   2   5       16.32       17.84      0.99 o 
  10   2   5       13.34       13.51      1.11 o 
  11   2   5       13.90       12.28      1.20 o 
  12   2   5        5.83        3.38      0.84 o 
  13   2   5      191.97      229.68      4.50 o 
   1   3   5      119.61       99.50      0.58 o 
   2   3   5        0.90       12.58      0.29 o 
   3   3   5      404.77      422.80      1.90 o 
   4   3   5     1529.41     1580.18      7.24 o 
   5   3   5       48.32       47.62      0.63 o 
   6   3   5      200.35      191.59      1.68 o 
   7   3   5       17.60       20.50      0.92 o 
   8   3   5       95.27       99.88      1.72 o 
   9   3   5       23.68       18.08      1.38 o 
  10   3   5       25.42       23.91      1.42 o 
  11   3   5       78.19       73.25      2.08 o 
  12   3   5        5.24        3.74      0.77 o 
  13   3   5       29.75       32.42      1.25 o 
   0   4   5     1342.39     1320.62      7.73 o 
   1   4   5      326.93      368.74      1.68 o 
   2   4   5     2725.58     2831.59     11.43 o 
   3   4   5      173.53      174.43      1.24 o 
   4   4   5       79.45       86.11      0.86 o 
   5   4   5      115.23      108.50      1.08 o 
   6   4   5      341.36      354.14      3.28 o 
   7   4   5        0.55        2.47      0.61 o 
   8   4   5        9.03        7.53      0.78 o 
   9   4   5      140.89      150.47      2.60 o 
  10   4   5      149.80      149.96      2.74 o 
  11   4   5       77.84       88.74      2.36 o 
  12   4   5        0.83        0.82      0.55 o 
   1   5   5       12.99       18.78      0.44 o 
   2   5   5       11.19        9.27      0.41 o 
   3   5   5      208.61      204.58      1.81 o 
   4   5   5       87.53       74.33      1.10 o 
   5   5   5      107.55      102.08      1.66 o 
   6   5   5      350.89      386.32      4.14 o 
   7   5   5       41.01       43.87      1.63 o 
   8   5   5       23.53       25.69      1.47 o 
   9   5   5      266.20      251.79      4.03 o 
  10   5   5      423.24      448.69      7.32 o 
  11   5   5       41.88       50.34      1.60 o 
  12   5   5        0.71        0.68      0.73 o 
   0   6   5      101.16       93.99      2.33 o 
   1   6   5      191.22      195.96      2.34 o 
   2   6   5        0.28        0.46      0.48 o 
   3   6   5       36.35       38.92      1.14 o 
   4   6   5      220.00      210.50      2.52 o 
   5   6   5      397.47      429.55      4.46 o 
   6   6   5      204.39      196.47      2.72 o 
   7   6   5      110.91      106.13      2.17 o 
   8   6   5       17.51       22.66      1.43 o 
   9   6   5        4.13        4.72      0.93 o 
  10   6   5       48.62       50.72      1.82 o 
  11   6   5        2.34        6.34      0.86 o 
   1   7   5        0.92        2.01      0.72 o 
   2   7   5       37.09       44.83      1.53 o 
   3   7   5        3.38        2.52      0.70 o 
   4   7   5       32.13       33.66      1.54 o 
   5   7   5      293.67      277.73      3.81 o 
   6   7   5      243.84      245.99      3.31 o 
   7   7   5        1.95        2.79      0.70 o 
   8   7   5       50.38       44.73      1.50 o 
   9   7   5       45.64       38.18      1.61 o 
  10   7   5        4.47        3.91      0.85 o 
   0   8   5        1.43        0.78      0.93 o 
   1   8   5      118.77      125.20      2.74 o 
   2   8   5      396.02      407.07      4.92 o 
   3   8   5       28.01       29.74      1.68 o 
   4   8   5       56.91       55.71      1.92 o 
   5   8   5      110.27      123.85      2.73 o 
   6   8   5      129.01      115.75      2.23 o 
   7   8   5        0.15        0.56      0.57 o 
   8   8   5       43.99       43.26      1.74 o 
   9   8   5       39.30       40.99      1.76 o 
   1   9   5      209.79      210.17      3.43 o 
   2   9   5        0.00        0.66      0.66 o 
   3   9   5        0.07        0.54      0.74 o 
   4   9   5        0.82        1.78      0.72 o 
   5   9   5        2.45        2.51      0.79 o 
   6   9   5      131.51      129.89      5.32 o 
   7   9   5        4.33        2.61      0.83 o 
   0  10   5       35.24       26.39      3.68 o 
   1  10   5      137.84      127.07      4.85 o 
   2  10   5      327.14      328.67      7.62 o 
   3  10   5      146.50      153.82      2.94 o 
   4  10   5       87.85       93.53      2.00 o 
   0   0   6      304.14      283.35      7.05 o 
   1   0   6        3.06        5.04      0.36 o 
   2   0   6      228.77      159.02      1.10 o 
   3   0   6      883.56      737.12      3.67 o 
   4   0   6      521.08      515.24      3.94 o 
   5   0   6     1048.11      990.00      6.30 o 
   6   0   6      753.63      743.26      5.97 o 
   7   0   6     1020.94      985.25     10.89 o 
   8   0   6       29.69       23.71      1.32 o 
   9   0   6       11.67       17.09      1.16 o 
  10   0   6       11.23        6.92      1.14 o 
  11   0   6       59.77       47.93      2.15 o 
  12   0   6       10.23       10.06      1.42 o 
  13   0   6       70.77       71.59      2.99 o 
   1   1   6     4044.50     4417.05     11.10 o 
   2   1   6       40.98       37.22      0.38 o 
   3   1   6      261.42      261.26      0.97 o 
   4   1   6       65.80       64.00      0.53 o 
   5   1   6      381.14      402.41      1.87 o 
   6   1   6      762.65      653.73      3.17 o 
   7   1   6       19.07       16.31      0.65 o 
   8   1   6        2.71        4.62      0.61 o 
   9   1   6        9.08       12.06      0.88 o 
  10   1   6        2.74        2.56      0.64 o 
  11   1   6        3.47        3.77      0.77 o 
  12   1   6        8.84       10.52      1.07 o 
  13   1   6       85.89       89.27      2.52 o 
   0   2   6      617.57      702.52      3.02 o 
   1   2   6        0.35        6.92      0.25 o 
   2   2   6       15.38       16.18      0.31 o 
   3   2   6      712.21      672.90      2.29 o 
   4   2   6      216.94      252.58      1.27 o 
   5   2   6        0.18        1.64      0.28 o 
   6   2   6       51.29       50.58      0.85 o 
   7   2   6        5.92        4.08      0.67 o 
   8   2   6      322.34      342.77      3.98 o 
   9   2   6       22.98       19.57      1.19 o 
  10   2   6       70.53       70.31      1.91 o 
  11   2   6        3.64        2.64      0.86 o 
  12   2   6      271.92      271.90      3.94 o 
  13   2   6      108.16      114.55      2.31 o 
   1   3   6      470.99      504.09      1.86 o 
   2   3   6      864.07      906.49      3.23 o 
   3   3   6      155.66      136.39      1.03 o 
   4   3   6       58.62       50.29      0.70 o 
   5   3   6       29.74       23.03      0.58 o 
   6   3   6      211.58      190.96      2.03 o 
   7   3   6      487.63      477.10      4.51 o 
   8   3   6      203.54      192.52      2.70 o 
   9   3   6      239.08      238.74      3.74 o 
  10   3   6        8.88        7.53      1.19 o 
  11   3   6        1.19        0.59      0.75 o 
  12   3   6        3.04        2.81      0.60 o 
   0   4   6      183.61      187.41      1.87 o 
   1   4   6     1866.20     1734.32      5.90 o 
   2   4   6      108.76      101.53      0.97 o 
   3   4   6      288.14      267.27      1.78 o 
   4   4   6      112.27      108.82      1.33 o 
   5   4   6       17.65       15.46      0.69 o 
   6   4   6       52.81       56.01      1.43 o 
   7   4   6      158.43      142.49      2.79 o 
   8   4   6       50.58       44.64      1.51 o 
   9   4   6      185.75      171.12      3.09 o 
  10   4   6      354.07      345.60      5.11 o 
  11   4   6       99.66       99.28      2.12 o 
  12   4   6       11.38       10.50      1.01 o 
   1   5   6        0.39        0.67      0.33 o 
   2   5   6      125.28      124.70      1.48 o 
   3   5   6       72.09       79.56      1.43 o 
   4   5   6       68.72       68.49      1.45 o 
   5   5   6      183.74      170.99      2.29 o 
   6   5   6      487.22      471.95      4.86 o 
   7   5   6       32.49       26.04      1.33 o 
   8   5   6        0.05        2.19      0.81 o 
   9   5   6      140.03      122.07      2.72 o 
  10   5   6      140.67      137.73      4.86 o 
  11   5   6       61.14       71.34      2.65 o 
   0   6   6     1303.89     1191.60     12.13 o 
   1   6   6      287.85      288.41      3.30 o 
   2   6   6        1.77        4.76      0.78 o 
   3   6   6      190.47      173.98      2.49 o 
   4   6   6      723.54      707.84      5.81 o 
   5   6   6     1032.54     1062.19      8.16 o 
   6   6   6      278.68      266.88      3.76 o 
   7   6   6        8.43        5.54      0.90 o 
   8   6   6      162.99      137.42      2.49 o 
   9   6   6       21.86       23.46      1.28 o 
  10   6   6        9.15        9.80      0.92 o 
   1   7   6     1042.57     1050.79      9.15 o 
   2   7   6       65.71       61.93      1.90 o 
   3   7   6       32.72       40.40      1.49 o 
   4   7   6       30.78       31.89      1.37 o 
   5   7   6       68.40       66.19      1.86 o 
   6   7   6       61.98       74.27      2.08 o 
   7   7   6       76.70       67.45      1.86 o 
   8   7   6       59.74       60.22      2.11 o 
   9   7   6       38.57       44.96      1.60 o 
   0   8   6       49.11       47.33      2.89 o 
   1   8   6       98.93      101.80      2.43 o 
   2   8   6      238.58      255.05      3.55 o 
   3   8   6       33.49       30.73      1.37 o 
   4   8   6       33.46       32.96      1.64 o 
   5   8   6      180.69      185.77      3.72 o 
   6   8   6       16.80       19.33      1.10 o 
   7   8   6       55.83       47.76      1.71 o 
   8   8   6       25.90       23.65      1.27 o 
   1   9   6       18.29       20.94      1.18 o 
   2   9   6      175.06      193.35      3.25 o 
   3   9   6      178.18      189.49      3.23 o 
   4   9   6        6.97        8.92      0.96 o 
   5   9   6        0.12        0.81      0.54 o 
   6   9   6        9.40        6.97      0.75 o 
   0  10   6       30.69       22.77      3.16 o 
   1  10   6        8.63        6.64      0.78 o 
   2  10   6       36.18       37.30      1.43 o 
   3  10   6      241.39      234.84      4.88 o 
   1   1   7       99.87      117.03      0.71 o 
   2   1   7      283.61      309.93      1.58 o 
   3   1   7      265.08      230.14      1.19 o 
   4   1   7      423.36      356.55      1.87 o 
   5   1   7      116.26      110.49      1.12 o 
   6   1   7      199.61      194.37      2.01 o 
   7   1   7       29.34       19.83      1.05 o 
   8   1   7       10.35       10.55      0.90 o 
   9   1   7       70.39       76.58      2.31 o 
  10   1   7       25.77       22.30      1.24 o 
  11   1   7       13.72       19.24      1.35 o 
  12   1   7        0.28        1.37      0.73 o 
  13   1   7        1.56        0.83      1.10 o 
   0   2   7     1499.15     1677.07     10.70 o 
   1   2   7       35.17       45.72      0.49 o 
   2   2   7      642.03      634.73      2.56 o 
   3   2   7      315.24      286.41      1.43 o 
   4   2   7       18.42        9.94      0.43 o 
   5   2   7      155.56      134.56      1.44 o 
   6   2   7       95.86       85.17      1.43 o 
   7   2   7      188.63      166.19      2.79 o 
   8   2   7      469.44      434.02      4.87 o 
   9   2   7     1371.31     1405.11     12.94 o 
  10   2   7       93.10       89.37      2.18 o 
  11   2   7        9.79       10.04      1.06 o 
  12   2   7       29.56       29.18      1.25 o 
   1   3   7       77.87       83.64      0.76 o 
   2   3   7       10.72       15.36      0.43 o 
   3   3   7      282.30      283.10      1.70 o 
   4   3   7        3.21        1.39      0.35 o 
   5   3   7        5.75        8.66      0.60 o 
   6   3   7        1.37        2.57      0.63 o 
   7   3   7      133.64      124.13      2.22 o 
   8   3   7       13.92       19.58      1.25 o 
   9   3   7      129.78      139.83      2.97 o 
  10   3   7       26.90       17.35      1.33 o 
  11   3   7       14.58       13.42      1.09 o 
  12   3   7        0.44        0.98      0.70 o 
   0   4   7       91.89      102.28      1.54 o 
   1   4   7       39.46       44.79      0.74 o 
   2   4   7       65.91       55.22      0.91 o 
   3   4   7        2.73        5.35      0.51 o 
   4   4   7        0.07        0.83      0.48 o 
   5   4   7       38.22       38.94      1.21 o 
   6   4   7       18.19       19.25      1.08 o 
   7   4   7       72.09       69.70      1.72 o 
   8   4   7       59.84       57.42      1.62 o 
   9   4   7       13.11       16.28      1.14 o 
  10   4   7       30.28       25.48      1.50 o 
  11   4   7       79.81       83.82      1.96 o 
  12   4   7        8.35       10.16      1.37 o 
   1   5   7        0.02        2.05      0.60 o 
   2   5   7      116.79      132.55      1.90 o 
   3   5   7      277.15      285.49      2.97 o 
   4   5   7      313.53      318.73      3.26 o 
   5   5   7        0.25        2.25      0.72 o 
   6   5   7       72.48       89.57      2.09 o 
   7   5   7      132.21      141.16      2.62 o 
   8   5   7       18.28       12.85      1.14 o 
   9   5   7       10.70       11.58      1.14 o 
  10   5   7       12.02        9.99      1.09 o 
  11   5   7       13.48       13.59      1.11 o 
   0   6   7       64.67       70.54      2.44 o 
   1   6   7       31.15       30.17      1.20 o 
   2   6   7       32.13       38.28      1.60 o 
   3   6   7        1.21        1.53      0.63 o 
   4   6   7        0.05        1.29      0.64 o 
   5   6   7      317.04      311.78      3.87 o 
   6   6   7      116.57      104.83      2.22 o 
   7   6   7       21.35       17.10      1.21 o 
   8   6   7       57.58       53.05      1.64 o 
   9   6   7        4.86        7.65      1.02 o 
  10   6   7        5.76        3.99      0.89 o 
   1   7   7     1588.37     1619.54     21.56 o 
   2   7   7       57.54       60.17      1.81 o 
   3   7   7       52.43       46.44      1.60 o 
   4   7   7       91.16       78.78      2.10 o 
   5   7   7       66.41       67.24      1.90 o 
   6   7   7        3.99        4.49      0.85 o 
   7   7   7      286.44      278.80      3.61 o 
   8   7   7       95.43       83.64      1.83 o 
   9   7   7       12.33       10.14      1.00 o 
   0   8   7      325.06      325.34      6.62 o 
   1   8   7        2.99        3.30      0.93 o 
   2   8   7       21.25       17.92      1.16 o 
   3   8   7       67.13       71.71      1.78 o 
   4   8   7       14.86       15.90      1.28 o 
   5   8   7        2.87        2.82      0.81 o 
   6   8   7        0.34        0.68      0.51 o 
   7   8   7      502.17      483.59     14.51 o 
   8   8   7       10.81        3.72      1.14 o 
   1   9   7       34.87       35.90      1.50 o 
   2   9   7        0.13        0.44      0.50 o 
   3   9   7        2.14        2.39      0.63 o 
   4   9   7       42.96       46.03      1.44 o 
   5   9   7       15.54       14.17      0.92 o 
   6   9   7       68.01       56.18      1.50 o 
   0  10   7       88.61       92.55      3.38 o 
   1  10   7       93.66       88.56      3.86 o 
   2  10   7        6.75        5.19      0.70 o 
   0   0   8     1001.79      937.07      6.62 o 
   1   0   8     5776.28     6687.14     36.53 o 
   2   0   8      186.30      190.89      1.62 o 
   3   0   8      925.86      956.22      6.81 o 
   4   0   8      636.30      569.73      4.16 o 
   5   0   8       44.41       39.31      1.59 o 
   6   0   8      817.09      834.50      9.28 o 
   7   0   8      165.11      150.40      3.43 o 
   8   0   8      553.61      549.34      8.49 o 
   9   0   8        7.15        4.75      1.30 o 
  10   0   8      124.18       99.79      3.66 o 
  11   0   8        2.45        2.65      1.31 o 
  12   0   8       28.55       21.91      2.05 o 
   1   1   8      414.92      436.38      1.90 o 
   2   1   8        0.01        2.09      0.28 o 
   3   1   8      329.45      267.47      1.64 o 
   4   1   8        0.13        0.76      0.29 o 
   5   1   8      428.33      386.60      3.55 o 
   6   1   8      279.19      278.29      3.17 o 
   7   1   8       64.20       62.28      1.73 o 
   8   1   8       45.37       37.95      1.74 o 
   9   1   8        2.00        1.25      0.87 o 
  10   1   8        6.81        8.39      1.09 o 
  11   1   8       22.29       26.79      1.45 o 
  12   1   8       14.31       15.00      0.98 o 
   0   2   8      316.26      247.14      2.00 o 
   1   2   8      171.57      153.07      1.09 o 
   2   2   8       38.10       25.63      0.56 o 
   3   2   8        0.35        1.06      0.31 o 
   4   2   8       55.32       51.68      1.11 o 
   5   2   8      126.11       98.55      1.52 o 
   6   2   8       41.55       40.67      1.56 o 
   7   2   8       22.47       23.72      1.64 o 
   8   2   8      770.79      770.53      8.07 o 
   9   2   8       24.62       31.95      1.79 o 
  10   2   8       11.96       14.80      1.25 o 
  11   2   8       31.01       34.48      1.44 o 
  12   2   8        2.99        2.37      0.79 o 
   1   3   8      691.25      638.32      3.22 o 
   2   3   8       10.40       14.36      0.59 o 
   3   3   8       22.47       26.03      0.75 o 
   4   3   8      160.67      154.69      2.02 o 
   5   3   8       75.40       73.69      1.63 o 
   6   3   8      375.84      384.33      4.17 o 
   7   3   8        5.18        3.24      0.92 o 
   8   3   8      489.42      474.68      5.82 o 
   9   3   8      410.83      402.20      5.06 o 
  10   3   8       15.07       14.93      1.15 o 
  11   3   8        4.40        3.01      0.75 o 
  12   3   8        0.29        0.38      0.64 o 
   0   4   8      155.48      164.87      2.52 o 
   1   4   8      592.13      529.92      4.08 o 
   2   4   8      609.01      578.19      5.66 o 
   3   4   8      142.02      128.12      1.90 o 
   4   4   8       26.37       25.75      1.12 o 
   5   4   8       22.58       19.77      1.01 o 
   6   4   8        6.71        6.34      0.92 o 
   7   4   8       12.73       11.26      1.08 o 
   8   4   8      238.10      213.48      3.58 o 
   9   4   8       16.22       10.43      1.01 o 
  10   4   8       21.46       20.16      1.29 o 
  11   4   8        1.33        0.10      0.60 o 
   1   5   8      159.15      149.12      2.32 o 
   2   5   8      847.25      818.75      6.50 o 
   3   5   8       36.02       36.37      1.25 o 
   4   5   8        2.51        2.20      0.62 o 
   5   5   8        0.35        0.29      0.57 o 
   6   5   8        5.97        6.61      0.87 o 
   7   5   8      437.28      452.07      5.41 o 
   8   5   8        1.50        2.67      0.84 o 
   9   5   8        0.77        0.19      0.49 o 
  10   5   8        2.62        4.84      0.82 o 
   0   6   8     2084.68     2082.11     21.41 o 
   1   6   8      369.27      339.47      4.21 o 
   2   6   8       34.85       36.08      1.39 o 
   3   6   8      337.04      339.45      3.94 o 
   4   6   8        0.86        1.07      0.60 o 
   5   6   8        6.01        7.59      0.96 o 
   6   6   8        4.03        5.11      0.91 o 
   7   6   8        2.84        1.87      0.77 o 
   8   6   8       64.03       62.39      1.86 o 
   9   6   8        1.36        0.45      0.50 o 
  10   6   8       23.99       24.04      1.80 o 
   1   7   8        2.64        2.58      0.82 o 
   2   7   8       29.51       30.26      1.30 o 
   3   7   8       67.26       69.02      1.87 o 
   4   7   8       40.58       49.23      1.54 o 
   5   7   8       46.18       47.10      1.49 o 
   6   7   8      101.47       97.96      2.24 o 
   7   7   8       39.27       28.91      1.23 o 
   8   7   8      225.07      215.25      3.89 o 
   0   8   8       78.50       78.12      3.55 o 
   1   8   8        2.26        2.12      1.06 o 
   2   8   8       61.28       57.89      1.66 o 
   3   8   8       10.97       13.35      0.98 o 
   4   8   8       18.65       21.70      1.16 o 
   5   8   8      108.08      123.45      4.34 o 
   6   8   8      201.60      198.07      5.57 o 
   7   8   8       49.47       47.30      2.33 o 
   1   9   8       30.16       25.73      1.28 o 
   2   9   8        0.18        1.26      0.54 o 
   3   9   8        2.73        3.46      0.55 o 
   4   9   8        0.00        0.91      0.50 o 
   5   9   8        2.43        2.52      0.70 o 
   1   1   9      551.91      535.78      2.73 o 
   2   1   9      234.10      247.00      1.74 o 
   3   1   9      161.16      134.96      1.43 o 
   4   1   9        2.35        4.43      0.68 o 
   5   1   9       27.01       23.59      1.25 o 
   6   1   9     1077.94      975.24      9.79 o 
   7   1   9     1088.39     1057.76     10.57 o 
   8   1   9       69.16       86.30      2.55 o 
   9   1   9        3.64        6.04      1.14 o 
  10   1   9       50.05       53.95      2.12 o 
  11   1   9        2.11        1.68      0.68 o 
  12   1   9       15.41       16.20      1.53 o 
   0   2   9        0.73        1.06      0.37 o 
   1   2   9        6.87        9.41      0.48 o 
   2   2   9      301.08      293.04      2.24 o 
   3   2   9       35.52       46.71      1.06 o 
   4   2   9      170.83      169.47      2.33 o 
   5   2   9       43.48       40.47      1.50 o 
   6   2   9      205.40      189.36      3.51 o 
   7   2   9        0.86        2.43      0.89 o 
   8   2   9       14.15       14.95      1.42 o 
   9   2   9        1.07        2.65      1.01 o 
  10   2   9       11.56       10.68      1.19 o 
  11   2   9        0.72        0.85      0.62 o 
  12   2   9        7.82        5.44      1.10 o 
   1   3   9       23.00       30.29      0.85 o 
   2   3   9      185.48      173.39      1.95 o 
   3   3   9       39.31       44.87      1.43 o 
   4   3   9       43.46       42.86      1.36 o 
   5   3   9       22.48       30.65      1.20 o 
   6   3   9        0.49        0.37      0.66 o 
   7   3   9      203.53      189.81      4.11 o 
   8   3   9       43.82       46.03      1.77 o 
   9   3   9       59.02       56.52      1.77 o 
  10   3   9        6.59        5.79      0.90 o 
  11   3   9       81.36       85.63      2.40 o 
   0   4   9       49.12       35.23      2.12 o 
   1   4   9      303.48      266.00      3.16 o 
   2   4   9      199.29      189.20      2.56 o 
   3   4   9       19.37       22.95      1.12 o 
   4   4   9       27.23       29.07      1.54 o 
   5   4   9        2.54        5.41      0.90 o 
   6   4   9       17.35       14.27      1.20 o 
   7   4   9       45.96       40.54      1.81 o 
   8   4   9       25.14       27.32      1.61 o 
   9   4   9      213.09      199.15      4.10 o 
  10   4   9      103.83       79.92      2.78 o 
  11   4   9       48.78       61.37      2.33 o 
   1   5   9      346.00      351.22      4.23 o 
   2   5   9      675.44      658.75      6.65 o 
   3   5   9      356.20      367.07      4.62 o 
   4   5   9      115.01      118.25      2.54 o 
   5   5   9        8.10        7.67      1.09 o 
   6   5   9      328.60      340.46      5.13 o 
   7   5   9      177.63      171.84      3.47 o 
   8   5   9       53.25       46.62      1.74 o 
   9   5   9        6.04        4.43      0.96 o 
  10   5   9       17.97       19.08      1.90 o 
   0   6   9       51.66       52.22      2.48 o 
   1   6   9      274.18      273.11      3.84 o 
   2   6   9      108.85      109.02      2.37 o 
   3   6   9       58.58       57.90      1.91 o 
   4   6   9       16.28       19.35      1.39 o 
   5   6   9        3.53        3.41      0.96 o 
   6   6   9       71.88       68.58      2.02 o 
   7   6   9        1.43        3.26      0.91 o 
   8   6   9        1.40        1.25      0.76 o 
   9   6   9        6.78        8.99      1.33 o 
   1   7   9        0.58        1.47      0.76 o 
   2   7   9      124.94      121.04      2.68 o 
   3   7   9        0.77        2.23      0.92 o 
   4   7   9       12.64       13.40      1.03 o 
   5   7   9       90.07       92.34      2.17 o 
   6   7   9        2.45        3.42      0.72 o 
   7   7   9        3.95        3.49      0.77 o 
   8   7   9        0.67        0.23      0.56 o 
   0   8   9      248.09      247.63      9.41 o 
   1   8   9       63.69       52.41      1.85 o 
   2   8   9        1.67        1.54      0.58 o 
   3   8   9      132.02      125.94      2.08 o 
   4   8   9        0.44        0.35      0.45 o 
   5   8   9        1.43        0.58      0.43 o 
   6   8   9       57.53       48.31      4.30 o 
   1   9   9       58.16       52.89      2.41 o 
   2   9   9        0.34        0.82      0.55 o 
   3   9   9       10.66       12.76      1.16 o 
   0   0  10       18.06       22.84      1.10 o 
   1   0  10      121.28      105.30      1.71 o 
   2   0  10       96.53       98.70      2.32 o 
   3   0  10      682.82      609.32      6.48 o 
   4   0  10      652.37      579.84      8.04 o 
   5   0  10      158.28      133.70      3.61 o 
   6   0  10      352.26      314.57      6.33 o 
   7   0  10     1856.00     1846.38     20.19 o 
   8   0  10      145.21      146.88      4.34 o 
   9   0  10       14.84       14.86      2.28 o 
  10   0  10       22.97       28.72      2.48 o 
  11   0  10       20.30       28.82      1.92 o 
   1   1  10      679.99      669.94      4.41 o 
   2   1  10        3.26        3.43      0.53 o 
   3   1  10        0.02        2.43      0.55 o 
   4   1  10      687.88      684.06      5.61 o 
   5   1  10      451.40      428.81      5.56 o 
   6   1  10      287.14      280.12      4.39 o 
   7   1  10      112.83      116.30      2.55 o 
   8   1  10       29.27       26.62      1.55 o 
   9   1  10       14.63       14.37      1.39 o 
  10   1  10       21.25       18.81      1.42 o 
  11   1  10       83.84       89.08      2.38 o 
   0   2  10      152.50      165.88      2.65 o 
   1   2  10       14.19       12.88      0.67 o 
   2   2  10      103.97       97.16      1.69 o 
   3   2  10       14.31       18.07      0.99 o 
   4   2  10      284.59      249.77      3.33 o 
   5   2  10      189.12      179.73      3.24 o 
   6   2  10        1.16        3.96      0.95 o 
   7   2  10        0.09        0.75      0.68 o 
   8   2  10       55.21       55.73      1.90 o 
   9   2  10        0.27       -0.06      0.59 o 
  10   2  10        0.62        2.11      0.87 o 
  11   2  10       10.73        7.81      0.88 o 
   1   3  10       70.36       60.14      1.46 o 
   2   3  10      267.06      259.80      3.04 o 
   3   3  10     1837.45     1801.34     12.85 o 
   4   3  10     1006.74      986.89      8.42 o 
   5   3  10      432.36      450.57      5.31 o 
   6   3  10        6.15        5.17      0.94 o 
   7   3  10       15.23       14.51      1.34 o 
   8   3  10       61.17       51.80      1.88 o 
   9   3  10        0.49        0.96      0.67 o 
  10   3  10        2.07        1.07      0.65 o 
  11   3  10        0.25       -0.70      0.79 o 
   0   4  10      146.99      147.81      3.81 o 
   1   4  10       95.01       88.68      2.03 o 
   2   4  10      118.93      112.42      2.28 o 
   3   4  10      116.54      103.72      2.28 o 
   4   4  10      197.88      196.38      3.05 o 
   5   4  10        2.14        2.26      0.87 o 
   6   4  10        3.74        3.49      1.00 o 
   7   4  10       15.70       20.41      1.81 o 
   8   4  10       34.07       35.35      1.98 o 
   9   4  10        2.85        4.97      0.92 o 
  10   4  10      138.80      144.28      3.35 o 
   1   5  10      142.35      142.73      2.66 o 
   2   5  10       22.82       27.58      1.45 o 
   3   5  10      362.03      358.27      4.51 o 
   4   5  10       18.03       17.48      1.24 o 
   5   5  10        2.53        2.65      0.92 o 
   6   5  10       37.81       37.36      1.84 o 
   7   5  10       12.70       16.69      1.40 o 
   8   5  10       31.79       27.60      1.52 o 
   9   5  10        3.63        4.77      0.82 o 
   0   6  10       72.81       72.08      2.95 o 
   1   6  10        4.77        6.80      1.09 o 
   2   6  10        9.16       10.53      1.10 o 
   3   6  10       85.31       94.93      2.11 o 
   4   6  10        0.89        1.37      0.88 o 
   5   6  10       30.20       29.32      1.59 o 
   6   6  10        3.54        3.14      0.80 o 
   7   6  10       59.91       54.38      1.72 o 
   8   6  10       14.13       15.45      1.66 o 
   1   7  10        0.82        2.17      0.82 o 
   2   7  10       66.59       65.19      1.86 o 
   3   7  10        1.15        3.11      0.83 o 
   4   7  10       24.27       28.79      1.37 o 
   5   7  10       21.72       21.00      1.43 o 
   6   7  10      171.42      174.57      4.84 o 
   7   7  10       64.05       67.84      2.34 o 
   0   8  10      117.56      125.24      4.02 o 
   1   8  10       52.51       47.79      1.76 o 
   2   8  10       71.05       70.14      1.90 o 
   3   8  10        5.97        5.98      0.75 o 
   4   8  10       10.46       12.38      0.96 o 
   5   8  10       23.33       20.09      1.52 o 
   1   9  10       42.44       41.09      1.40 o 
   1   1  11      107.69       92.68      1.59 o 
   2   1  11        4.16        2.95      0.60 o 
   3   1  11        0.00        1.09      0.63 o 
   4   1  11      276.29      245.01      3.69 o 
   5   1  11      147.94      134.40      3.05 o 
   6   1  11      414.61      423.82      5.60 o 
   7   1  11        1.23        1.46      0.77 o 
   8   1  11        4.36        5.17      1.20 o 
   9   1  11       26.05       30.22      1.75 o 
  10   1  11       33.95       46.62      1.89 o 
  11   1  11      120.07      148.91      2.62 o 
   0   2  11       28.40       35.35      1.81 o 
   1   2  11       36.54       30.56      1.20 o 
   2   2  11      715.50      674.03      5.40 o 
   3   2  11     1060.39     1048.06      8.21 o 
   4   2  11        1.61        2.68      0.81 o 
   5   2  11      953.74      969.16      8.90 o 
   6   2  11      192.88      201.11      3.21 o 
   7   2  11        2.92        4.00      0.99 o 
   8   2  11       20.85       24.49      1.71 o 
   9   2  11       25.47       30.24      1.55 o 
  10   2  11       27.48       22.03      1.47 o 
   1   3  11       62.42       62.19      1.69 o 
   2   3  11       93.88       95.62      2.18 o 
   3   3  11       11.17       10.66      1.10 o 
   4   3  11      499.93      524.34      5.96 o 
   5   3  11      211.50      226.27      3.70 o 
   6   3  11       11.51       15.46      1.33 o 
   7   3  11       37.60       34.62      1.62 o 
   8   3  11       41.13       48.98      1.90 o 
   9   3  11        3.43        4.42      0.94 o 
  10   3  11        0.10        0.10      0.53 o 
   0   4  11      108.88      100.46      3.15 o 
   1   4  11        3.75        3.65      0.89 o 
   2   4  11       18.93       20.22      1.31 o 
   3   4  11      471.68      463.22      5.40 o 
   4   4  11       44.31       33.19      1.65 o 
   5   4  11       42.49       38.27      1.60 o 
   6   4  11       27.40       31.70      1.92 o 
   7   4  11        0.00        0.93      0.88 o 
   8   4  11        2.98        3.79      0.93 o 
   9   4  11        0.21        2.02      0.75 o 
   1   5  11       17.44       18.83      1.30 o 
   2   5  11        4.79        4.03      0.96 o 
   3   5  11       31.07       36.50      1.73 o 
   4   5  11      118.25      105.98      2.50 o 
   5   5  11        2.49        3.62      0.87 o 
   6   5  11        0.54        0.41      0.72 o 
   7   5  11       59.34       57.88      3.42 o 
   8   5  11       36.31       29.01      1.39 o 
   9   5  11       61.88       58.62      2.25 o 
   0   6  11      174.00      177.60      4.22 o 
   1   6  11       27.54       29.35      1.48 o 
   2   6  11       33.67       32.77      1.59 o 
   3   6  11       15.81       20.55      1.35 o 
   4   6  11       10.71       12.75      1.19 o 
   5   6  11      215.75      213.38      3.36 o 
   6   6  11       57.81       55.76      1.79 o 
   7   6  11       13.65        7.64      0.83 o 
   8   6  11        3.86        3.24      1.79 o 
   1   7  11       53.01       55.30      1.64 o 
   2   7  11        7.34        7.64      0.98 o 
   3   7  11        2.22        3.09      0.70 o 
   4   7  11        2.05        2.47      0.63 o 
   5   7  11      114.64      132.86      2.55 o 
   6   7  11       55.27       65.75      3.44 o 
   0   8  11       28.79       24.83      2.68 o 
   1   8  11        1.04        0.49      0.63 o 
   2   8  11       13.08       10.75      1.05 o 
   3   8  11       14.71       17.32      1.08 o 
   4   8  11       79.52       97.51      4.80 o 
   0   0  12       24.03       20.09      2.23 o 
   1   0  12        7.84        4.83      1.09 o 
   2   0  12       11.53       17.82      1.29 o 
   3   0  12       72.93       66.90      2.04 o 
   4   0  12      268.58      274.95      5.52 o 
   5   0  12     1282.14     1267.50     15.36 o 
   6   0  12      304.66      338.50      7.54 o 
   7   0  12        8.10       12.63      1.86 o 
   8   0  12       97.86      100.09      3.56 o 
   9   0  12        1.05        4.73      1.45 o 
  10   0  12       20.49       18.78      1.92 o 
   1   1  12        0.09        1.57      0.57 o 
   2   1  12       10.94       13.21      0.95 o 
   3   1  12      219.56      238.42      3.50 o 
   4   1  12       13.68       14.59      1.28 o 
   5   1  12     1146.18     1168.29     10.84 o 
   6   1  12      143.14      151.64      3.01 o 
   7   1  12        2.80        4.71      1.03 o 
   8   1  12       21.16       20.76      1.36 o 
   9   1  12        3.46        5.09      0.96 o 
  10   1  12        8.10       11.04      1.09 o 
   0   2  12       67.70       73.24      2.55 o 
   1   2  12        3.77        6.17      0.92 o 
   2   2  12       10.53        7.72      0.94 o 
   3   2  12      326.14      330.38      4.32 o 
   4   2  12       65.12       66.03      1.88 o 
   5   2  12      658.45      648.46      7.04 o 
   6   2  12        2.32        5.79      0.98 o 
   7   2  12      182.31      171.30      3.14 o 
   8   2  12        0.18        0.85      0.74 o 
   9   2  12       42.92       52.24      1.67 o 
  10   2  12        9.00       16.54      1.22 o 
   1   3  12      449.27      447.44      5.06 o 
   2   3  12      233.63      207.28      3.38 o 
   3   3  12      549.23      567.57      5.90 o 
   4   3  12        6.20        5.72      0.98 o 
   5   3  12      178.12      169.78      3.37 o 
   6   3  12       29.06       35.67      1.87 o 
   7   3  12       60.19       61.73      2.78 o 
   8   3  12        0.01        0.86      0.78 o 
   9   3  12       26.11       32.28      1.42 o 
   0   4  12      108.76      116.42      3.51 o 
   1   4  12      150.41      150.50      2.73 o 
   2   4  12      126.22      131.92      3.26 o 
   3   4  12      233.95      221.33      4.03 o 
   4   4  12       63.63       56.95      2.02 o 
   5   4  12      516.79      481.69      8.59 o 
   6   4  12        0.01        1.03      0.89 o 
   7   4  12      107.61      105.43      2.45 o 
   8   4  12        3.15        5.14      0.91 o 
   9   4  12       21.02       32.70      1.52 o 
   1   5  12        0.49        3.30      1.01 o 
   2   5  12        1.80        3.70      1.06 o 
   3   5  12       24.88       22.71      1.40 o 
   4   5  12      129.10      134.96      2.96 o 
   5   5  12      179.59      171.44      3.35 o 
   6   5  12        0.95        0.33      0.56 o 
   7   5  12        0.61        2.06      0.76 o 
   8   5  12        5.72        8.96      0.92 o 
   0   6  12        3.84        3.01      1.22 o 
   1   6  12        0.03        0.30      0.60 o 
   2   6  12        2.97        4.10      0.96 o 
   3   6  12        4.80        5.06      0.94 o 
   4   6  12       20.59       20.89      1.26 o 
   5   6  12       26.94       33.82      1.34 o 
   6   6  12        0.02        1.41      0.69 o 
   1   7  12       26.12       29.07      1.21 o 
   2   7  12       19.46       23.11      1.17 o 
   3   7  12       29.36       29.89      1.26 o 
   4   7  12        4.43        6.04      0.79 o 
   5   7  12       36.86       34.22      1.55 o 
   0   8  12       10.48       14.19      1.38 o 
   1   8  12        0.58        0.60      0.71 o 
   1   1  13       72.99       78.84      1.77 o 
   2   1  13       64.95       69.31      1.62 o 
   3   1  13      112.13      111.74      2.20 o 
   4   1  13      321.84      325.12      4.66 o 
   5   1  13      406.27      400.03      5.09 o 
   6   1  13      153.59      165.09      3.06 o 
   7   1  13        0.10        0.96      0.75 o 
   8   1  13      127.77      149.88      2.62 o 
   9   1  13        2.96        5.20      0.90 o 
   0   2  13        5.41        4.13      1.43 o 
   1   2  13       70.99       60.53      1.91 o 
   2   2  13      169.61      139.34      2.35 o 
   3   2  13      261.54      243.13      3.61 o 
   4   2  13        0.01        0.00      0.51 o 
   5   2  13      165.02      164.37      2.86 o 
   6   2  13       17.65       18.42      1.39 o 
   7   2  13       99.31      100.42      2.36 o 
   8   2  13        1.78        2.16      0.79 o 
   9   2  13       96.30      107.32      2.68 o 
   1   3  13        5.18        2.96      0.92 o 
   2   3  13        1.12        1.81      0.92 o 
   3   3  13      324.93      343.42      4.53 o 
   4   3  13      145.62      140.23      2.61 o 
   5   3  13       21.78       23.45      1.44 o 
   6   3  13       15.50       17.45      1.46 o 
   7   3  13        9.81       12.08      1.30 o 
   8   3  13       21.68       21.79      1.32 o 
   0   4  13      394.38      381.76      6.40 o 
   1   4  13       19.11       21.08      1.34 o 
   2   4  13       10.80       14.37      1.34 o 
   3   4  13      695.57      706.83      7.22 o 
   4   4  13        0.27        1.04      0.75 o 
   5   4  13      105.54      124.72      2.92 o 
   6   4  13        8.63       12.00      1.29 o 
   7   4  13       13.79       16.32      1.35 o 
   8   4  13        9.49       10.22      1.02 o 
   1   5  13       30.47       35.75      1.66 o 
   2   5  13       12.54       17.17      1.56 o 
   3   5  13       62.64       64.53      1.95 o 
   4   5  13      122.33      126.25      2.54 o 
   5   5  13       44.26       45.60      1.55 o 
   6   5  13        5.10        7.47      1.08 o 
   7   5  13       49.57       59.20      1.59 o 
   0   6  13       60.27       59.73      2.70 o 
   1   6  13        4.54        3.36      0.85 o 
   2   6  13        2.71        4.10      0.92 o 
   3   6  13       30.44       31.66      1.46 o 
   4   6  13        4.35        6.13      0.82 o 
   5   6  13      120.60      128.79      2.79 o 
   1   7  13       28.19       28.90      1.36 o 
   2   7  13        0.69        1.58      0.66 o 
   3   7  13       10.26       12.92      0.98 o 
   0   0  14      981.02      939.83     23.52 o 
   1   0  14       79.04       94.18      2.75 o 
   2   0  14        0.50        0.49      0.74 o 
   3   0  14       52.77       52.34      2.21 o 
   4   0  14      190.10      172.45      4.43 o 
   5   0  14        1.19        3.35      1.28 o 
   6   0  14        0.07        1.12      1.13 o 
   7   0  14      506.99      567.19      8.20 o 
   8   0  14      145.92      135.20      3.04 o 
   1   1  14      141.88      135.19      2.55 o 
   2   1  14        0.47        0.98      0.53 o 
   3   1  14       20.40       17.18      1.15 o 
   4   1  14       69.19       73.54      2.04 o 
   5   1  14        2.02        3.14      0.97 o 
   6   1  14      356.96      364.59      4.62 o 
   7   1  14      328.46      348.95      4.45 o 
   8   1  14       54.85       63.23      1.82 o 
   0   2  14      116.71      123.19      3.63 o 
   1   2  14       87.58       96.56      2.10 o 
   2   2  14       48.00       37.10      1.81 o 
   3   2  14       37.77       30.98      1.64 o 
   4   2  14       30.31       31.63      1.66 o 
   5   2  14        0.73        1.23      0.83 o 
   6   2  14       53.51       51.50      1.85 o 
   7   2  14      263.72      307.01      4.32 o 
   8   2  14        8.23       10.71      1.29 o 
   1   3  14        2.33        2.31      0.80 o 
   2   3  14       35.57       33.73      1.56 o 
   3   3  14      303.77      300.25      4.05 o 
   4   3  14       33.55       33.45      1.52 o 
   5   3  14       84.45       87.90      2.43 o 
   6   3  14        0.16        0.81      0.76 o 
   7   3  14        0.20        0.97      0.77 o 
   0   4  14      196.92      188.37      4.49 o 
   1   4  14        1.16        3.05      0.92 o 
   2   4  14       37.28       40.41      1.87 o 
   3   4  14       85.50       88.70      2.21 o 
   4   4  14      120.89      117.84      2.56 o 
   5   4  14       27.15       36.40      2.03 o 
   6   4  14       20.11       24.58      1.77 o 
   1   5  14      484.87      520.00      6.60 o 
   2   5  14      125.95      123.48      2.47 o 
   3   5  14        4.76        6.79      1.02 o 
   4   5  14       29.27       29.00      1.33 o 
   5   5  14        6.82        8.95      1.27 o 
   0   6  14        6.75        3.54      1.20 o 
   1   6  14      168.32      173.44      2.62 o 
   2   6  14        1.18        1.51      0.72 o 
   3   6  14        3.94        3.91      0.70 o 
   1   1  15      222.58      211.29      3.12 o 
   2   1  15       64.05       59.03      1.62 o 
   3   1  15       17.25       17.24      0.95 o 
   4   1  15       51.56       62.48      1.54 o 
   5   1  15        8.35       11.91      0.95 o 
   6   1  15      154.20      163.31      2.48 o 
   7   1  15      193.96      191.13      2.90 o 
   0   2  15       39.88       39.35      2.01 o 
   1   2  15        5.89        7.12      0.95 o 
   2   2  15        7.27        6.87      0.98 o 
   3   2  15        9.10        9.66      1.06 o 
   4   2  15       16.59       16.33      1.11 o 
   5   2  15       65.03       75.89      1.80 o 
   6   2  15      162.59      192.62      3.27 o 
   1   3  15       15.39       20.32      1.05 o 
   2   3  15       16.41       18.06      1.21 o 
   3   3  15        0.50        0.37      0.75 o 
   4   3  15        0.95        1.59      0.66 o 
   5   3  15        9.46       12.10      1.07 o 
   6   3  15        6.12        3.50      0.80 o 
   0   4  15        6.50        8.53      1.34 o 
   1   4  15       82.59       88.20      2.07 o 
   2   4  15        0.55        2.21      0.87 o 
   3   4  15        4.93        3.55      0.79 o 
   4   4  15        6.77        7.84      1.14 o 
   5   4  15        1.71        1.93      0.78 o 
   1   5  15      124.72      110.67      3.18 o 
   2   5  15      120.33      116.12      2.24 o 
   3   5  15       52.74       60.70      1.84 o 
   0   0  16      234.11      220.66      8.58 o 
   1   0  16      224.97      203.21      3.90 o 
   2   0  16       13.96       11.53      1.32 o 
   3   0  16      156.12      177.38      4.37 o 
   4   0  16       15.65       11.60      1.15 o 
   5   0  16       86.66      108.98      2.85 o 
   1   1  16        6.86        5.13      0.72 o 
   2   1  16      108.14      112.39      2.18 o 
   3   1  16       20.51       21.20      1.15 o 
   4   1  16        0.08        0.19      0.41 o 
   5   1  16        4.40        4.63      0.77 o 
   0   2  16       30.17       24.97      1.40 o 
   1   2  16       36.77       37.21      1.23 o 
   2   2  16       59.90       62.48      1.69 o 
   3   2  16       13.19       20.59      1.15 o 
   4   2  16        5.88        7.93      0.94 o 
   5   2  16       27.22       25.90      1.40 o 
   1   3  16       66.38       71.28      1.82 o 
   2   3  16        0.00       -0.09      0.52 o 
   3   3  16       32.02       32.39      1.34 o 
   4   3  16       60.55       58.70      1.73 o 
   0   4  16        3.03        4.77      1.51 o 
   1   4  16        1.41        1.15      0.54 o 
   2   4  16       46.85       61.04      1.68 o 
   1   1  17       19.57       21.19      1.20 o 
   2   1  17        3.71        6.23      1.04 o 
   3   1  17        0.96        1.35      1.18 o 
   0   2  17       44.06       45.05      3.12 o 
   1   2  17       11.92        8.45      0.80 o 
   2   2  17      130.16      134.85      2.92 o 
                                                 
